# Supplementary material for: Dual-Layer PDMS/Polysulfone Composite Membranes Incorporating Cu-MOF-74 for Enhanced CO2 Capture Performance
Source: Polymers (Basel). 2026 May 26;18(11):1303. doi: 10.3390/polym18111303 (PMC13259534; doi:10.3390/polym18111303)
Supplement: Supplementary file 1 [file polymers-18-01303-s001.zip]

Archive with 1 entries (1 files):
- polymers-4294358-supplementary.pdf
